# Supplementary material for: Customized reaction route for ruthenium oxide towards stabilized water oxidation in high-performance PEM electrolyzers
Source: Nat Commun. 2023 Feb 15;14:843. doi: 10.1038/s41467-023-36380-9 (PMC9932065; doi:10.1038/s41467-023-36380-9)
Supplement: Supplementary file 2 — Source Data [file 41467_2023_36380_MOESM2_ESM.xlsx]

## Sheet: Figure 1b
Figure 1b	The variation of Ru charge in M0.5Ru0.5O2 with ionic electronegativity of different M

## Sheet: Figure 1c
Figure 1c	Theoretical overpotential volcano plot under AEM pathway as a function of the Ru charge.

## Sheet: Figure 1d
Figure 1d	Projected DOS plots of Ru (d) and O (p) near Fermi level for M0.5Ru0.5O2. The light grey filling show the overlap between Ru (d) and O (p).

## Sheet: Figure 1e
Figure 1e	Variation of O (p) contribution (based on the equation insert) near Fermi level with Ru charge

## Sheet: Figure 1f
Figure 1f	Theoretical overpotential plot under LOM pathway as a function of the Ru charge.

## Sheet: Figure 1g
Figure 1g	The Ru vacancy formation energy (ΔGVRu) of M0.5Ru0.5O2 characterized by Ru charge.

## Sheet: Figure 2a
Figure 2a	High resolution Ru 3d and Ru 3p3/2 XPS pattern of MRuOx, demonstrating the variation of Ru chemical states

## Sheet: Figure 2b
Figure 2b	Ru K edge XANES spectra and corresponding first derivative (insert in the left part of b) of MRuOx, Ru foil and oxidized commercial RuO2. The right part of b show relation between the Ru K-edge absorption energy (E0) and oxidation states for MRuOx and reference samples.

## Sheet: Figure 2c
Figure 2c	Ru L3-edge XAS spectra and the corresponding second derivative (insert in left part of c) of MRuOx. The right part of c illustrated the relation between the energy splitting ΔE and Ru oxidation states of MRuOx.

## Sheet: Figure 2d
Figure 2d	DEMS signals of 32O2 (16O16O), 34O2 (16O18O) and 36O2 (18O18O) from the reaction products for MRu16Ox in H18O aqueous sulfuric acid electrolyte. The right part of d presented the variation of 16O : 18O ratio with Ru oxidation states of MRuOx.

[truncated: 212 more sheets: Figure 3a, Figure 3b, Figure 3c, Figure 3d, Figure 3e, Figure 4a, Figure 4b, Figure 4c, Figure 4d, Figure 4e, Figure 4f, Figure 4g, Figure 4h, Figure 4i, Figure 5a, Figure 5b, Figure 5c, Figure 5d, Supplementary Figure 5a, Supplementary Figure 5b …]
